# Supplementary material for: Psychological Dimensions of Professional Burnout in Special Education: A Cross-Sectional Behavioral Data Analysis of Emotional Exhaustion, Personal Achievement, and Depersonalization
Source: Int J Environ Res Public Health. 2025 Sep 11;22(9):1420. doi: 10.3390/ijerph22091420 (PMC12469340; doi:10.3390/ijerph22091420)
Supplement: Supplementary file 1 [file ijerph-22-01420-s001.zip]

Archive with 1 entries (1 files):
- ijerph-3741902-supplementary.pdf
